# Supplementary material for: Assessing the Feasibility of Using a Multiplex Serological Assay to Conduct Serosurveillance for Malaria Exposure in Deployed Military Personnel
Source: Trop Med Infect Dis. 2025 Jan 2;10(1):13. doi: 10.3390/tropicalmed10010013 (PMC11768601; doi:10.3390/tropicalmed10010013)
Supplement: Supplementary file 1 [file tropicalmed-10-00013-s001.zip]

Archive with 1 entries (1 files):
- tropicalmed-3368275-supplementary.pdf
